# Supplementary material for: In Vitro Antibody Quantification with Hyperspectral Imaging in a Large Field of View for Clinical Applications
Source: Bioengineering (Basel). 2023 Mar 17;10(3):370. doi: 10.3390/bioengineering10030370 (PMC10045535; doi:10.3390/bioengineering10030370)
Supplement: Supplementary file 1 [file bioengineering-10-00370-s001.zip]

Archive with 1 entries (1 files):
- bioengineering-2268567-supplementary.pdf
